# Supplementary material for: Disappearance of superconductivity due to vanishing coupling in the overdoped Bi2Sr2CaCu2O8+δ
Source: Nat Commun. 2020 Jan 29;11:569. doi: 10.1038/s41467-020-14282-4 (PMC6989516; doi:10.1038/s41467-020-14282-4)
Supplement: Supplementary file 2 — Source Data [file 41467_2020_14282_MOESM2_ESM.xlsx]

## Sheet: Fig1A
p	Err_p	Tc [K]	Err_Tc [K]	Delta0 [meV]	Err_Delta0 [meV]
0.2	0.01	91	1	34	1.5
0.232	0.008	72	4	17	1.5
0.252	0.008	50	4	14	1.5
0.262	0.008	38	4	8.5	1.5
0.292	0.008	0	12	0	1.5
previous study, ref [12]
p	Tc (K)	2Gap (meV)
0.18	94	38
0.198	91	37
0.231	73	20.5
0.24	67	18
0.245	62	18
0.252	52.5	15
0.265	35	6
0.27	30	5.5
0.276	25	4.5
0.29	0	0
0.31	0	0

## Sheet: Fig3B
p	Err_p	Tc [K]	Err_Tc [K]	lambda	Err_lambda
0.2	0.01	91	1	9.2	0.5
0.232	0.008	72	4	5.1	0.2
0.252	0.008	50	4	3.5	0.15
0.262	0.008	38	4	2.8	0.1
0.292	0.008	0	12	1.18	0.05

## Sheet: Fig3C
p	Err_p	Tc [K]	Err_Tc [K]	Delta0 [meV]	Err_Delta0 [meV]	Omega0 [meV]	Err_Omega0 [meV]
0.2	0.01	91	1	34	1.5	29.5	4
0.232	0.008	72	4	17	1.5	19	1
0.252	0.008	50	4	14	1.5	16	2
0.262	0.008	38	4	8.5	1.5	13.5	3
0.292	0.008	0	12	0	1.5	0	0
Neutron Scattering Data, ref [23-28]
p	Er [meV]	DeltaSpin [meV]
0.18	43	32
0.2	40	30
0.21	42	32
0.22	38	30
0.235	34	24

## Sheet: Fig3D
lambda	Err_lambda	Tc [K]	Err_Tc [K]
1.18	0.05	0	12
2.8	0.1	38	4
3.5	0.15	50	4
5.1	0.2	72	4
9.2	0.5	91	1
